# Supplementary material for: An Integrated Molecular Approach to Untangling Host–Vector–Pathogen Interactions in Mosquitoes (Diptera: Culicidae) From Sylvan Communities in Mexico
Source: Front Vet Sci. 2021 Mar 10;7:564791. doi: 10.3389/fvets.2020.564791 (PMC7988227; doi:10.3389/fvets.2020.564791)
Supplement: Supplementary Table 1 — Species, number of sequences, sample ID, process ID, BIN, and country of sequences downloaded from BOLD or NCBI and added to the dataset of COI DNA barcodes (>300 bp) obtained from mosquitoes collected in sylvan communities in Chiapas State, Mexico. [file Table_1.XLSX]

## Sheet: Supplement Material Table S1
Supplement Material Tabale S1. Sequences downloaded from BOLD or NCBI that were added to the dataset of COI DNA barcodes obtained from mosquitoes
	collected in sylvan communities in Mexico.
Species	(n) sequences	Process ID	Samples ID	BIN	Country
		MEXSM063-12	BIOUG01784-F03	BOLD:ADU8918	Mexico
		MEXSM064-12	BIOUG01784-F04	BOLD:ADU8918	Mexico
		MEXSM065-12	BIOUG01784-F05	BOLD:ADU8918	Mexico
Anopheles albimanus	14	MEXSM066-12	BIOUG01784-F06	BOLD:ADU8918	Mexico
		MEXSM067-12	BIOUG01784-F07	BOLD:ADU8918	Mexico
		MEXSM068-12	BIOUG01784-F08	BOLD:ADU8918	Mexico
		MEXSM069-12	BIOUG01784-F09	BOLD:ADU8918	Mexico
		MEXSM070-12	BIOUG01784-F10	BOLD:ADU8918	Mexico
		MEXSM071-12	BIOUG01784-F11	BOLD:ADU8918	Mexico
		MEXSM072-12	BIOUG01784-F12	BOLD:ADU8918	Mexico
		GBDP48301-19	KU900785	BOLD:AAA3068	Colombia
		GBDP48302-19	KU900786	BOLD:AAA3068	Colombia
		GBDP48303-19	KU900791	BOLD:AAA3068	Colombia
		GBDP48304-19	KU900798	BOLD:AAA3068	Colombia
		FGMOS963-16	ST10078	BOLD:ACZ3766	French Guiana
Anopheles eiseni	2	FGMOS1111-16	ST10226	BOLD:ACZ3766	French Guiana
		GBANO483-12	HM022407	BOLD:ABX5930	Colombia
		GBANO484-12	HM022408	BOLD:ABX5930	Colombia
Anopheles pseudopunctipennis	7	MEXSM077-12	BIOUG01784-G05	BOLD:AAF5940	Mexico
		MEXSM078-12	BIOUG01784-G06	BOLD:AAF5940	Mexico
		MEXSM079-12	BIOUG01784-G07	BOLD:AAF5940	Mexico
		MEXSM080-12	BIOUG01784-G08	BOLD:AAF5940	Mexico
		MEXSM081-12	BIOUG01784-G09		Mexico
		GBMIN56289-17	MF371165	BOLD:AAF5940	United States
		GBMIN56326-17	MF371166	BOLD:AAF5940	United States
		MOSN2860-19	MOS.D04.000378	BOLD:AAF5940	Puerto Rico
Aedes aegypti	15	MOSN2861-19	MOS.D04.000379	BOLD:AAF5940	Puerto Rico
		MOSN2873-19	MOS.D04.000391	BOLD:AAF5940	Puerto Rico
		MOSN3945-19	MOS.D04.000080	BOLD:AAF5940	Puerto Rico
		MOSN3947-19	MOS.D04.000106	BOLD:AAF5940	Puerto Rico
		MOSN628-18	MOS.D04.000173	BOLD:AAF5940	Puerto Rico
		MOSN668-18	MOS.D04.000230	BOLD:AAF5940	Puerto Rico
		MRRO011-16	CUL_0136	BOLD:AAF5940	Mexico
		MRRO012-16	CUL_0137	BOLD:AAF5940	Mexico
		MRRO222-16	CUL_0347	BOLD:AAF5940	Mexico
		MRRO223-16	CUL_0348	BOLD:AAF5940	Mexico
		MRRO224-16	CUL_0349	BOLD:AAF5940	Mexico
		MRRO225-16	CUL_0350	BOLD:AAF5940	Mexico
		FGMOS1171-16	ST10286	BOLD:AAN3110	French Guiana
Aedes serratus	5	FGMOS931-16	ST10046	BOLD:AAN3110	French Guiana
		MRRO027-16	CUL_0152	BOLD:ACN3711	Mexico
		MRRO028-16	CUL_0153	BOLD:ACN3711	Mexico
		MRRO029-16	CUL_0154	BOLD:ACN3711	Mexico
		ACMC050-04	mosq176-21	BOLD:AAC9486	Canada
Aedes trivittatus	5	ACMC052-04	mosq176-9	BOLD:AAC9486	Canada
		ACMC102-04	mosq281-15	BOLD:AAC9486	Canada
		ACMC103-04	mosq281-18	BOLD:AAC9486	Canada
		ACMC107-04	mosq281-45	BOLD:AAC9486	Canada
		GBMIN57078-17	KM593015	BOLD:ABU8489	Colombia
Culex corniger	10	GBMIN57079-17	KM593002	BOLD:ABU8489	Colombia
		GBMIN57080-17	KM592999	BOLD:ABU8489	Colombia
		GBMIN57081-17	KM592998	BOLD:ABU8489	Colombia
		GBMIN57082-17	KM593003	BOLD:ABU8489	Colombia
		GBMIN57083-17	KM593000	BOLD:ABU8489	Colombia
		GBMIN57084-17	KM593004	BOLD:ABU8489	Colombia
		GBMIN57085-17	KM592994	BOLD:ABU8489	Colombia
		GBMIN57086-17	KM593006	BOLD:ABU8489	Colombia
		GBDP48714-19	KM593005	BOLD:ABU8489	Colombia
		GBDP48512-19	KX779803	BOLD:ADJ7929	Brazil
	4	GBMIN57127-17	KX779805	BOLD:ADJ7929	Brazil
Culex eastor		GBMIN57128-17	KX779802	BOLD:ADJ7929	Brazil
		GBMIN57129-17	KX779804	BOLD:ADJ7929	Brazil
		FGMOS496-16	MB10496	BOLD:AAA4751	French Guiana
		FGMOS499-16	MB10499	BOLD:AAA4751	French Guiana
Culex quinquefasciatus	10	GBDCU1691-15	KP211398	BOLD:AAA4751	Brazil
		GBDCU1692-15	KP211397	BOLD:AAA4751	Brazil
		GBDCU1693-15	KP211396	BOLD:AAA4751	Brazil
		GBDCU1694-15	KP211395	BOLD:AAA4751	Brazil
		GBDCU1695-15	KP211394	BOLD:AAA4751	Brazil
		GBDCU651-12	JX297287	BOLD:AAA4751	USA
		GBMIN57335-17	KU175250	BOLD:AAA4751	USA
		HIDNA057-14	D109	BOLD:AAA4751	USA
		GBDCU1049-14	KF919256	BOLD:AAF1735	Brazil
Culex mollis	4	GBDCU1052-14	KF919192	BOLD:AAF1735	Brazil
		GBDCU1079-14	KF919257	BOLD:AAF1735	Brazil
		GBMIN57235-17	KX826817	BOLD:AAF1735	Brazil
		GBDP48588-19	KX379621	BOLD:ADK4497	Brazil
Culex pedroi	7	GBDP48589-19	KX379625	BOLD:ADK4497	Brazil
		GBMIN57268-17	KX379620	BOLD:ADK4497	Brazil
		GBMIN57269-17	KX379622	BOLD:ADK4497	Brazil
		GBMIN57271-17	KX379624	BOLD:ADK4497	Brazil
		GBMIN57273-17	KX379623	BOLD:ADK4497	Brazil
		GBMIN57274-17	KX379626	BOLD:ADK4497	Brazil
		MOSVR079-19	VOLCAN032019G07	BOLD:AAF1735	Mexico
Culex pinarocompa	3	MOSVR081-19	VOLCAN032019G09	BOLD:AAF1735	Mexico
		MOSVR082-19	VOLCAN032019G10	BOLD:AAF1735	Mexico
		MQTBC021-16	CUAC1414C-B09	BOLD:AAC3206	Mexico
Mansonia titillans	10	MQTBC022-16	CUAC1414C-B10	BOLD:AAC3206	Mexico
		MQTBC023-16	CUAC1414C-B11	BOLD:AAC3206	Mexico
		MQTBC024-16	CUAC1414C-B12	BOLD:AAC3206	Mexico
		MQTBC025-16	CUAC1414C-C01	BOLD:AAC3206	Mexico
		MQTBC026-16	CUAC1414C-C02	BOLD:AAC3206	Mexico
		MQTBC027-16	CUAC1414C-C03	BOLD:AAC3206	Mexico
		MQTBC028-16	CUAC1414C-C04	BOLD:AAC3206	Mexico
		MQTBC029-16	CUAC1414C-C05	BOLD:AAC3206	Mexico
		MQTBC030-16	CUAC1414C-C06	BOLD:AAC3206	Mexico
Psorophora champerico	1	MRRO015-16	CUL_140	BOLD:ADE2950	Mexico
		MOSN1782-18	MOS.D14.000064	BOLD:AAG3850	USA-New Mexico
	4	MOSN1787-18	MOS.D14.000069	BOLD:AAG3850	USA-New Mexico
Psorophora columbiae		MOSN1789-18	MOS.D14.000071	BOLD:AAG3850	USA-New Mexico
		MOSN1801-18	MOS.D14.000083	BOLD:AAG3850	USA-New Mexico
		IUP946-14	MOS.D03.000177	BOLD:ACC4707	USA
Psorophora ferox		IUP947-14	MOS.D03.000170	BOLD:ACC4707	USA
		IUP948-14	MOS.D03.000175	BOLD:ACC4707	USA
		MOSOM061-18	MOSQEMX022018F01	BOLD:ADQ2015	Mexico
		ACMC003-04	AF425840	BOLD:AAX9629	USA (Lab colony, Univ. of Notredam)
Sabethes cyaneus	3	GBMIN57934-17	KT766553	BOLD:AAX9629	Colombia
		GBMIN57935-17	KT766554	BOLD:AAX9629	Colombia
		FGMOS124-16	MB10124	BOLD:ACZ4120	French Guiana
Toxorhynchites haemorrhoidalis haemorroidalis		FGMOS126-16	MB10126	BOLD:ACZ4120	French Guiana
ssp. haemorroidalis	5	FGMOS670-16	MB10670	BOLD:ACZ4120	French Guiana
		FGMOS671-16	MB10671	BOLD:ACZ4120	French Guiana
		FGMOS672-16	MB10672	BOLD:ACZ4120	French Guiana
		MF172400.1	MB10675	BOLD:ACZ3996	French Guiana
Toxorhynchites haemorrhoidalis		MF172401.1	MB10674	BOLD:ACZ3996	French Guiana
ssp. superbus	5	MF172399.1	MB10676	BOLD:ACZ3913	French Guiana
		MF172398.1	MB10677	BOLD:ACZ3913	French Guiana
		MF172402.1	MB10570	BOLD:ACZ3913	French Guiana
		IUP986-14	MOS.D03.000134	BOLD:AAH7620	United States
		IUP987-14	MOS.D03.000088	BOLD:AAH7620	United States
Uranotaenia lowii		IUP988-14	MOS.D03.000256	BOLD:AAH7620	United States
	11	IUP989-14	MOS.D03.000258	BOLD:AAH7620	United States
		IUP990-14	MOS.D03.000135	BOLD:AAH7620	United States
		MOSN2601-19	MOS.D03.001067	BOLD:AAH7620	United States
		MOSN2602-19	MOS.D03.001068	BOLD:AAH7620	United States
		MOSN2781-19	MOS.D04.000298	BOLD:AAH7620	Puerto Rico
		MOSN606-18	MOS.D04.000140	BOLD:AAH7620	Puerto Rico
		MOSN609-18	MOS.D04.000144		Puerto Rico
		NEONU1583-12	NEONTculicid6295	BOLD:AAH7620	United States
		FGMOS299-16	MB10299	BOLD:ACZ4104	French Guiana
Wyemoyia pseudopecten		FGMOS300-16	MB10300	BOLD:AAG3839	French Guiana
	5	FGMOS301-16	MB10301	BOLD:ACZ4104	French Guiana
		FGMOS310-16	MB10310	BOLD:ACZ4104	French Guiana
