# Supplementary material for: An Integrated Molecular Approach to Untangling Host–Vector–Pathogen Interactions in Mosquitoes (Diptera: Culicidae) From Sylvan Communities in Mexico
Source: Front Vet Sci. 2021 Mar 10;7:564791. doi: 10.3389/fvets.2020.564791 (PMC7988227; doi:10.3389/fvets.2020.564791)
Supplement: Supplementary Table 2 — Percentage of interspecific (between groups) pairwise Kimura two-parameter (K2P) genetic divergence of unique DNA barcodes (658 bp) for 55 species of mosquitoes collected in sylvan communities in Chiapas State, Mexico. Highest pairwise distances (most divergent taxa) and lowest pairwise distances (most closely related taxa) are highlighted in orange and yellow, respectively. [file Table_2.XLS]

## Sheet: MatrixOutput
	Supplementaty material Table S2. Percentage of Interspecific (between groups) pairwise K2P genetic divergence of unique DNA barcodes (658 bp), representing 55 species of mosquitoes collected in sylvan communities in Mexico. Highest pairwise distances (most divergent taxa) and lowest pairwise distances (most closely related taxa) are highlighted in orange, and yellow, respectively.
		1	2	3	4	5	6	7	8	9	10	11	12	13	14	15	16	17	18	19	20	21	22	23	24	25	26	27	28	29	30	31	32	33	34	35	36	37	38	39	40	41	42	43	44	45	46	47	48
1	Sa. cyaneus
2	Ae. trivittatus	0.175866
3	Ae. serratus	0.186554	0.0866018
4	Tx. haemorrhoidalis haemorrhoidalis	0.182263	0.16768	0.187519
5	Wy. pseudopecten	0.1254	0.156375	0.160003	0.17217
6	Cx. quinquefasciatus	0.181084	0.154724	0.145742	0.206247	0.165372
7	An. pseudopunctipennis	0.218065	0.188378	0.177111	0.232173	0.20483	0.189995
8	Cx. mollis	0.160294	0.148436	0.128448	0.167736	0.147644	0.0804456	0.176071
9	An. albimanus	0.163912	0.164905	0.170083	0.204555	0.174656	0.161168	0.151308	0.144104
10	Cx. eastor	0.163266	0.140373	0.142356	0.187698	0.170654	0.130875	0.176716	0.117914	0.164212
11	Cx. corniger	0.166311	0.138472	0.139649	0.168297	0.142137	0.0604928	0.16898	0.0460169	0.144983	0.115441
12	Ae. aegypti	0.160305	0.135638	0.125159	0.19437	0.16742	0.133304	0.191954	0.150035	0.161573	0.158848	0.150592
13	Ps. ferox	0.168604	0.116489	0.108311	0.182738	0.161185	0.138898	0.18599	0.13629	0.17084	0.144631	0.134007	0.136006
14	Ur. lowii	0.167055	0.140509	0.139374	0.175761	0.147868	0.13562	0.183657	0.125698	0.137979	0.124189	0.123391	0.155962	0.139747
15	Cx. pedroi	0.150661	0.147009	0.143671	0.201894	0.156537	0.142718	0.195107	0.145204	0.152306	0.10222	0.137513	0.157753	0.142231	0.113922
16	An. einseni	0.184331	0.149279	0.144279	0.18299	0.150969	0.152808	0.13881	0.127205	0.114446	0.135608	0.127338	0.180841	0.143293	0.113749	0.145612
17	Tx. haemorrhoidalis superbus	0.172968	0.165027	0.183759	0.0877083	0.174149	0.198472	0.232772	0.163358	0.205364	0.190295	0.162431	0.202272	0.194595	0.174854	0.189052	0.181164
18	Cx. erraticus	0.178849	0.155081	0.146978	0.177359	0.177437	0.127916	0.166165	0.129068	0.150759	0.104067	0.121692	0.16334	0.149591	0.112401	0.118634	0.13433	0.174954
19	Ps. columbiae	0.183771	0.129124	0.122006	0.196142	0.184578	0.156974	0.19118	0.144007	0.171543	0.163926	0.148402	0.145278	0.0989945	0.153229	0.146524	0.178757	0.187069	0.177865
20	Cx. pinarocampa	0.151925	0.142201	0.136525	0.163689	0.142931	0.0621586	0.176063	0.0219039	0.137446	0.115527	0.0334035	0.148834	0.139011	0.118637	0.133794	0.132125	0.159569	0.124139	0.146273
21	Wy. aponoroma	0.129402	0.176691	0.166787	0.206736	0.117106	0.171206	0.206625	0.153209	0.158803	0.15001	0.158436	0.161705	0.171661	0.151061	0.153335	0.158638	0.2199	0.159378	0.186629	0.152046
22	Ae. alloctenon	0.1624	0.0923746	0.120318	0.163755	0.162753	0.153295	0.191231	0.150019	0.145799	0.15505	0.139767	0.13767	0.14041	0.121109	0.148197	0.128348	0.14868	0.127618	0.129905	0.144807	0.168292
23	Hg. equinus	0.189607	0.116317	0.109396	0.174296	0.147127	0.138648	0.204099	0.137061	0.178845	0.161668	0.128012	0.146778	0.126318	0.144495	0.157084	0.145758	0.179411	0.169256	0.138644	0.133817	0.160135	0.0981309
24	Ae. podographicus	0.19818	0.124235	0.128823	0.182643	0.179626	0.150619	0.191484	0.138328	0.174011	0.153816	0.12975	0.148768	0.140543	0.143137	0.148567	0.15468	0.183205	0.149979	0.139382	0.136812	0.177975	0.119093	0.130574
25	Sa. cloropterus	0.139866	0.177047	0.159763	0.181049	0.119575	0.176893	0.188162	0.154236	0.152571	0.151988	0.140784	0.175413	0.165135	0.137063	0.1289	0.150408	0.185626	0.146809	0.170993	0.147305	0.108207	0.161765	0.162714	0.174149
26	Sh. moralesi	0.146982	0.177589	0.156547	0.198856	0.147753	0.189004	0.195657	0.169853	0.160674	0.174203	0.172551	0.193957	0.177299	0.162396	0.161968	0.153961	0.197753	0.158268	0.202157	0.16358	0.136629	0.151676	0.18737	0.175247	0.123727
27	Wy. adelpha/Wy. guatemala	0.155532	0.182289	0.15653	0.193469	0.127671	0.186375	0.204867	0.167717	0.171829	0.169883	0.166839	0.162291	0.164895	0.164507	0.14821	0.174381	0.195877	0.171631	0.182348	0.16324	0.113068	0.170256	0.172803	0.171819	0.105687	0.138572
28	Wy. abebela	0.168765	0.198595	0.167914	0.190128	0.141808	0.209783	0.193294	0.188015	0.18105	0.18553	0.187002	0.169615	0.179941	0.170939	0.173442	0.182606	0.190827	0.178283	0.184672	0.18672	0.131818	0.175409	0.183352	0.186134	0.112848	0.14838	0.0770839
29	Wy. melanopus	0.168765	0.198595	0.167914	0.190128	0.141808	0.209783	0.193294	0.188015	0.18105	0.18553	0.187002	0.169615	0.179941	0.170939	0.173442	0.182606	0.190827	0.178283	0.184672	0.18672	0.131818	0.175409	0.183352	0.186134	0.112848	0.14838	0.0770839
30	Ae. guatemala	0.161405	0.0975266	0.122012	0.164304	0.160769	0.150943	0.192272	0.146843	0.144478	0.157837	0.139079	0.139012	0.142122	0.123007	0.14935	0.131727	0.149576	0.130092	0.131019	0.142578	0.167989	0.00166533	0.0979343	0.118951	0.162493	0.151443	0.169738	0.176107
31	Li. asulleptus	0.124432	0.164137	0.15131	0.18263	0.115868	0.145754	0.183062	0.137786	0.164102	0.158552	0.136773	0.163121	0.161684	0.155842	0.140765	0.155537	0.176588	0.148497	0.166761	0.132699	0.112218	0.146065	0.156383	0.153298	0.102242	0.129063	0.117033	0.130274	0.145159
32	Tr. digitatum	0.12492	0.171532	0.152306	0.17836	0.120984	0.152437	0.183951	0.15234	0.146015	0.158669	0.157689	0.156671	0.156415	0.153195	0.141238	0.143829	0.177273	0.146508	0.175347	0.13971	0.125444	0.151438	0.162606	0.162669	0.117437	0.126123	0.13676	0.149464	0.14968	0.110724
33	Jo. ulopus	0.180642	0.217782	0.199187	0.189731	0.168235	0.220871	0.213742	0.195445	0.201249	0.180324	0.189934	0.221925	0.211147	0.169102	0.175412	0.186135	0.200493	0.175986	0.204153	0.19263	0.153251	0.183113	0.191183	0.201721	0.124104	0.165844	0.139338	0.135888	0.183862	0.143649	0.167128
34	Ps. cingulata	0.188194	0.136437	0.130311	0.20558	0.166967	0.144833	0.195392	0.144249	0.174577	0.157538	0.136091	0.138923	0.105365	0.167755	0.147781	0.179659	0.203989	0.162744	0.0903503	0.145084	0.17922	0.145337	0.136892	0.139619	0.179262	0.200448	0.172426	0.193032	0.144091	0.154623	0.163128	0.232882
35	Ae. fulvus	0.17833	0.0733363	0.0858341	0.181783	0.161737	0.141522	0.212635	0.150517	0.169474	0.142693	0.135008	0.120047	0.115324	0.149521	0.131443	0.162614	0.164702	0.154065	0.113857	0.144226	0.165851	0.100189	0.0928856	0.124013	0.155552	0.177128	0.158539	0.168584	0.104854	0.152864	0.159238	0.211877	0.123544
36	Hg. mesodentatus	0.162047	0.0891776	0.103876	0.160157	0.139473	0.131612	0.179187	0.119667	0.147035	0.146928	0.114212	0.120565	0.10649	0.120584	0.135315	0.132757	0.152232	0.138444	0.128903	0.115691	0.160123	0.0792571	0.0753392	0.109592	0.140765	0.150808	0.157532	0.170912	0.079382	0.123911	0.158307	0.188074	0.132131	0.0900738
37	Tr. brevipes	0.148935	0.176463	0.155451	0.177447	0.109868	0.166662	0.19841	0.157525	0.169263	0.157327	0.148528	0.161589	0.168969	0.143535	0.126023	0.142077	0.167082	0.144259	0.166048	0.14811	0.112558	0.145383	0.154997	0.155618	0.0987673	0.133331	0.13777	0.149928	0.144493	0.108869	0.102788	0.136549	0.181578	0.159942	0.153026
38	Tr. pallidiventer	0.127314	0.160831	0.157272	0.180453	0.129243	0.169461	0.186923	0.139702	0.160737	0.163258	0.137298	0.161273	0.162268	0.136919	0.154407	0.15536	0.176943	0.155302	0.158328	0.136174	0.103488	0.139748	0.146278	0.159923	0.125014	0.140544	0.12106	0.135817	0.141417	0.101646	0.136838	0.151043	0.161904	0.162	0.130033	0.128154
39	Ae. insolitus	0.19631	0.148924	0.137012	0.195603	0.184337	0.157538	0.214668	0.131904	0.180433	0.158516	0.134994	0.169104	0.141347	0.155253	0.160606	0.163145	0.191955	0.16709	0.1783	0.138483	0.190957	0.146769	0.146823	0.0858592	0.182147	0.160276	0.175188	0.187388	0.146532	0.159082	0.167403	0.195635	0.175234	0.146459	0.122418	0.150443	0.171757
40	L. durhamii	0.144971	0.156564	0.156629	0.188464	0.122327	0.167112	0.178038	0.150212	0.162017	0.159839	0.153092	0.179861	0.172178	0.139307	0.151381	0.144341	0.189268	0.166644	0.176756	0.152671	0.118695	0.144033	0.155336	0.149614	0.113885	0.117769	0.133386	0.141838	0.143194	0.079329	0.125708	0.144376	0.177529	0.166641	0.12291	0.11818	0.0978575	0.161063
41	Ma. titillans	0.184527	0.172221	0.139428	0.189262	0.160582	0.154156	0.219809	0.144532	0.185386	0.169543	0.158061	0.160989	0.167772	0.159399	0.148967	0.180893	0.191922	0.159779	0.157792	0.146168	0.163439	0.165571	0.159925	0.173478	0.153974	0.166367	0.158662	0.164054	0.16616	0.147014	0.144803	0.18089	0.166374	0.161942	0.141321	0.142132	0.137383	0.171898	0.138877
42	Ps. champerico	0.159756	0.123481	0.109629	0.173328	0.156011	0.130159	0.189049	0.128575	0.149408	0.147155	0.122472	0.148705	0.0458833	0.133309	0.136611	0.135139	0.184766	0.165765	0.0907453	0.126343	0.170306	0.121352	0.110886	0.134167	0.15881	0.161124	0.164675	0.184236	0.120482	0.157526	0.146142	0.21978	0.116161	0.104399	0.101444	0.167916	0.155245	0.138756	0.166504	0.176533
43	Ae. fluviatilis	0.18028	0.124097	0.156971	0.178319	0.191053	0.171451	0.213385	0.151318	0.168641	0.173533	0.16051	0.163084	0.149711	0.158044	0.172573	0.156698	0.176652	0.166557	0.154118	0.154264	0.181597	0.131955	0.136976	0.1605	0.177222	0.173953	0.190584	0.189358	0.133026	0.189553	0.179505	0.187791	0.176506	0.118732	0.119586	0.188361	0.176897	0.17039	0.170865	0.18945	0.148961
44	Ae. albopictus	0.185253	0.15734	0.142452	0.207864	0.18326	0.144382	0.192421	0.149607	0.170157	0.168992	0.140536	0.13239	0.145018	0.167701	0.183802	0.16416	0.221138	0.168219	0.176443	0.147652	0.188907	0.135907	0.148029	0.156402	0.190994	0.176212	0.180456	0.196622	0.136064	0.164201	0.175433	0.226275	0.135519	0.145859	0.129584	0.198737	0.173788	0.172107	0.172857	0.17607	0.159076	0.177966
45	Ps. albipes	0.160616	0.129133	0.106101	0.188598	0.157862	0.121225	0.185587	0.125778	0.168497	0.151754	0.125897	0.135426	0.0550014	0.137465	0.13174	0.153597	0.187343	0.160114	0.085689	0.128107	0.159342	0.13385	0.129877	0.1418	0.164873	0.178206	0.158893	0.17242	0.134065	0.152576	0.144367	0.2189	0.095708	0.115005	0.109939	0.160296	0.152592	0.145999	0.161783	0.175145	0.0476556	0.145408	0.153561
46	Ps. ciliata	0.151223	0.124065	0.118217	0.180924	0.16754	0.131961	0.17706	0.133337	0.144159	0.142823	0.131196	0.127005	0.103761	0.143253	0.149853	0.13943	0.177529	0.148231	0.106475	0.138585	0.164618	0.126689	0.13171	0.142808	0.163815	0.162445	0.169514	0.170728	0.129233	0.153244	0.163397	0.2001	0.135156	0.129096	0.1075	0.170122	0.155862	0.150443	0.147323	0.177981	0.0888379	0.144479	0.153895	0.104593	0.114998
47	Cx. restrictor	0.177972	0.151085	0.156185	0.169781	0.165293	0.147283	0.188486	0.12595	0.148029	0.11856	0.127329	0.157837	0.137831	0.113347	0.119769	0.129536	0.165012	0.131751	0.154841	0.125005	0.149869	0.124986	0.160505	0.162287	0.147944	0.154274	0.168621	0.174163	0.127566	0.154209	0.165032	0.181346	0.161713	0.157792	0.137792	0.154825	0.137058	0.157802	0.143591	0.166595	0.138128	0.172068	0.180924	0.145729	0.159341	0.146055
48	Cx. coronator	0.161658	0.14854	0.138807	0.182791	0.155563	0.0810029	0.168788	0.0598561	0.140686	0.116076	0.0499975	0.158714	0.132214	0.125214	0.136076	0.132527	0.171661	0.125789	0.137185	0.0565282	0.15458	0.148145	0.1554	0.144338	0.158899	0.178344	0.1725	0.179246	0.146792	0.146929	0.162944	0.204005	0.138255	0.150761	0.138156	0.163347	0.150826	0.146961	0.156708	0.175962	0.123324	0.158819	0.15525	0.12491	0.140241	0.118297	0.137568
49	Cx. usquatus	0.161548	0.148428	0.140095	0.181384	0.156769	0.0778037	0.171583	0.0607463	0.139657	0.116509	0.0492046	0.157782	0.134488	0.124836	0.135637	0.135397	0.16776	0.12438	0.138675	0.0548681	0.155862	0.145364	0.157936	0.14538	0.159497	0.180719	0.172439	0.177712	0.143759	0.144531	0.162517	0.206083	0.141594	0.151307	0.135787	0.163253	0.153669	0.148456	0.159909	0.174203	0.12452	0.159344	0.156076	0.127614	0.141079	0.120695	0.14096	0.00685551
50	Cx. pilosus	0.185537	0.151618	0.161121	0.200533	0.183895	0.141574	0.205133	0.13911	0.165667	0.0910404	0.125548	0.173958	0.16064	0.136107	0.106286	0.149328	0.19511	0.109975	0.156114	0.131151	0.159731	0.157446	0.16846	0.162654	0.17564	0.190086	0.19439	0.206823	0.160417	0.167682	0.169704	0.19914	0.164204	0.152214	0.165127	0.164466	0.176698	0.186947	0.177059	0.178008	0.165811	0.162345	0.194323	0.171341	0.155772	0.178613	0.134051	0.13645
51	Ae. quadrivittatus	0.163386	0.114484	0.133475	0.172015	0.170186	0.16827	0.185082	0.155024	0.163195	0.1505	0.145044	0.153499	0.146265	0.140034	0.148661	0.136733	0.153063	0.142339	0.156214	0.15006	0.172515	0.0523889	0.121163	0.118698	0.159233	0.174825	0.171406	0.18568	0.0550205	0.152914	0.159278	0.191983	0.141767	0.115835	0.105512	0.154323	0.150517	0.140838	0.148835	0.179972	0.126335	0.14526	0.151422	0.137704	0.153303	0.139662	0.138035	0.163372
52	Tr. sp. nr. spG	0.129786	0.173049	0.156305	0.20697	0.131274	0.16686	0.186595	0.151016	0.149067	0.150577	0.157542	0.167231	0.161962	0.143351	0.152143	0.144749	0.198373	0.157054	0.173493	0.145469	0.132148	0.156508	0.157975	0.160689	0.126285	0.118199	0.135368	0.149162	0.15532	0.125055	0.117863	0.160939	0.182427	0.162946	0.14535	0.120468	0.12607	0.155815	0.113667	0.162946	0.156343	0.173581	0.163527	0.168455	0.177532	0.16558	0.161419	0.16422
53	Cx. nigripalpus	0.15467	0.134857	0.131208	0.159173	0.143462	0.0641755	0.180176	0.0184143	0.13183	0.110978	0.0371415	0.144603	0.133217	0.115214	0.130302	0.1246	0.157936	0.127867	0.138956	0.00980011	0.148664	0.144541	0.132919	0.132774	0.144008	0.164278	0.161633	0.182147	0.142916	0.136615	0.143536	0.193311	0.141739	0.136843	0.115547	0.148078	0.13661	0.134977	0.145489	0.145476	0.120595	0.146405	0.151813	0.117495	0.13992	0.127728	0.121628	0.0551111
54	Ae. angustivittatus	0.17166	0.0334785	0.0888779	0.168412	0.158054	0.150715	0.197948	0.150594	0.159641	0.144091	0.139732	0.134907	0.11259	0.148125	0.152139	0.153664	0.159385	0.155142	0.120645	0.144116	0.165791	0.0936213	0.119945	0.129077	0.170496	0.172208	0.178258	0.189129	0.0974061	0.164114	0.167572	0.222407	0.134439	0.079615	0.0956603	0.161663	0.155943	0.141934	0.154858	0.165399	0.123896	0.142828	0.164638	0.12244	0.125216	0.11233	0.152378	0.145323
55	Wy. sp. nr. complosa	0.114239	0.140198	0.1557	0.166677	0.116919	0.167358	0.186735	0.131485	0.159211	0.150003	0.142766	0.152235	0.157106	0.143493	0.135519	0.149559	0.178765	0.147183	0.160081	0.134636	0.115617	0.139303	0.138305	0.145106	0.109827	0.137626	0.122736	0.132345	0.140747	0.099751	0.125727	0.139166	0.162107	0.158073	0.119572	0.100896	0.0789531	0.166913	0.103382	0.129084	0.155243	0.146355	0.176295	0.145394	0.156114	0.154161	0.146909	0.163384
[truncated: 7 more columns]

## Sheet: Caption
Table. Estimates of Evolutionary Divergence over Sequence Pairs between Groups
The number of base substitutions per site from averaging over all sequence pairs between groups are shown. Analyses were conducted using the Kimura 2-parameter model [1]. The analysis involved 369 nucleotide sequences. Codon positions included were 1st+2nd+3rd+Noncoding. All ambiguous positions were removed for each sequence pair. There were a total of 658 positions in the final dataset. Evolutio…
1. Kimura M. (1980). A simple method for estimating evolutionary rate of base substitutions through comparative studies of nucleotide sequences. Journal of Molecular Evolution 16:111-120.
2. Tamura K., Stecher G., Peterson D., Filipski A., and Kumar S. (2013). MEGA6: Molecular Evolutionary Genetics Analysis version 6.0. Molecular Biology and Evolution30: 2725-2729.
Disclaimer: Although utmost care has been taken to ensure the correctness of the caption, the caption text is provided "as is" without any warranty of any kind. Authors advise the user to carefully check the caption prior to its use for any purpose and report any errors or problems to the authors immediately (www.megasoftware.net). In no event shall the authors and their employers be liable for a…
